# Supplementary material for: The Characterization of Arabidopsis mterf6 Mutants Reveals a New Role for mTERF6 in Tolerance to Abiotic Stress
Source: Int J Mol Sci. 2018 Aug 14;19(8):2388. doi: 10.3390/ijms19082388 (PMC6121570; doi:10.3390/ijms19082388)
Supplement: Supplementary file 1 [file ijms-19-02388-s001.zip]

Archive with 6 entries (5 files):
- ijms-337619 supplementary/
- ijms-337619 supplementary/ijms-337619 supplementary figures.docx
- ijms-337619 supplementary/Table S1 R2.docx
- ijms-337619 supplementary/Table S2 R2.xlsx
- ijms-337619 supplementary/Table S3 R2.docx
- ijms-337619 supplementary/Table S4 R2.docx
