# Supplementary material for: The Characterization of Arabidopsis mterf6 Mutants Reveals a New Role for mTERF6 in Tolerance to Abiotic Stress
Source: Int J Mol Sci. 2018 Aug 14;19(8):2388. doi: 10.3390/ijms19082388 (PMC6121570; doi:10.3390/ijms19082388)
Supplement: Supplementary file 1 [file ijms-19-02388-s001.zip › ijms-337619 supplementary/Table S2 R2.xlsx]

## Sheet: NaCl
Table S2. Root length of wild-type Col-0 and mterf6-5 mutant plants on NaCl or ABA supplemented growth media
Col-0		Root length (cm)			mterf6-5		Root length (cm)
	Transferred to medium supplemented with:					Transferred to medium supplemented with:
		NaCl					NaCl
Individual	0 mM	125 mM	150mM		Individual	0 mM	125 mM	150mM
1	10.8	3.5	3		1	3.9	1	1
2	11.9	3.6	2.2		2	3.5	1.2	1.2
3	10.3	4.7	2.9		3	3.5	1.5	1.4
4	10.5	4.3	2.2		4	4.5	1.6	1.5
5	9.8	4.1	2.1		5	4.1	1.5	1.4
6	9.2	4.2	2.2		6	3.4	1.5	1.4
7	8.2	2.7	1.9		7	2.9	1.7	1.6
8	10.2	3.5	1.7		8	2.6	1.8	1.2
9	9.9	3.3	1.5		9	3.8	1.6	1.2
10	6.7	4	1.9		10	3.7	1.5	1.5
11	9.9	3.3	2.2		11	3.9	1.3	1.4
12	10	2.2	1.7		12	2.7	1.5	1.4
13	9.6	2.5	2.6		13	2.7	2	1
14	10.6	2.6	2.6		14	3.3	1.6	1.2
15	10.2	3	1.8		15	4.4	1.5	1.3
16	9.4	2.4	2.8		16	3.3	1.7	1.4
17	10.1	3.6	2.2		17	3.9	1.4	1.1
18	10	3.8	2.5		18	3.2	1.7	1.2
19	9.5	3.2	1.9		19	3	1.7	1.2
20	10.5	4.1	2.5		20	3.7	1.4	1
21	8.6		1.7		21	3.7	1.5	1.3
22	8.6		2.2		22	3.6	1.7	1.3
23	8		2.5		23	3.2	1.8	1.3
24					24	3.8		1.3
Average	9673	3430	2208		Average	3512	1552	1283
SD	1094	0.700	0.413		SD	0.507	0.210	0.160

## Sheet: ABA
Table S2. Root length of wild-type Col-0 and mterf6-5 mutant plants transferred to NaCl or ABA supplemented growth media
Col-0		Root length (cm)			mterf6-5		Root length (cm)
	Transferred to medium supplemented with:					Transferred to medium supplemented with:
		ABA					ABA
Individual	0 microM	5 microM	10 microM		Individual	0 microM	5 microM	10 microM
1	8.5	5.4	6.3		1	2.9	3.1	3.1
2	9.5	7	6		2	4	3.3	3.3
3	8.8	7	5.5		3	3.4	2.4	3.2
4	9.5	7.2	5.6		4	3.3	3.1	3.1
5	7.5	6.7	6.2		5	3.5	2.9	2
6	9.4	6.5	6.7		6	3	2.7	2.6
7	9.2	6.7	6.2		7	3.4	2.6	1.9
8	8	6.2	5.9		8	4.2	2.8	2.5
9	8.3	5.4	5.7		9	3.4	3.6	1.9
10	8.8	7.3	6		10	4.1	3.1	2.5
11	7.7	6	6.3		11	2.9	2.4	2.5
12	8.5	6.9	6		12	2.7	2.8	3.1
13	8.1	6.8	6.1		13	3.2	2.5	2.7
14	9	7.1	5.9		14	3.4	2.2	2
15	7.8	6.2	6.1		15	3	2.6	2.3
16	8.8	6.7	6.2		16	2.8	3.3	2.4
17	8.2	6.8	6.3		17	3.1	2.9	2.5
18	8.5	7.2	6.1		18	2.5	4	2.2
19	8.4	7.5	6		19	3.2	2.6	1.9
20	7.8	7.2	5.8		20	3.5	3.4	3.1
21	7.5	7.1	5.4		21	2.5	2.7	1.6
22	8.5	7.3	6.4		22	3.7	3.1	2.7
23	8.3	7.8	4.9		23	3.4	3.2	2.4
24	8.2	7.4	6.4		24	2.8	3.3	2.3
25	7.9	7	6.1		25	3.2	2.8	1.5
26	8.1	7			26	3.2	2.8	2.3
27	6.9	7			27	3.2	3.5	1.5
28	7.6	6.3			28	2.7	2.6
29	8	6.9			29	3.1	2.2
30	7.9	6.5			30	3.4	3.3
31	8.7	5.7			31	3.6	3.2
32		6.2			32
Average	8319	6.75	6.00		Average	3235	2935	2411
SD	0.591	0.607	0.382		SD	0.459	0.425	0.477
